# Supplementary material for: Older Lineages of Vascular Plants in Wetlands Dominate in Habitats That Are More Ubiquitous Across the Region: A Case Study in Southern Africa
Source: Ecol Evol. 2025 Jul 17;15(7):e71807. doi: 10.1002/ece3.71807 (PMC12270638; doi:10.1002/ece3.71807)
Supplement: Supplementary file 4 — Data S2. [file ECE3-15-e71807-s001.zip]

Archive with 1 entries (1 files):
- ece371807-sup-0004-DataS2.nex
