# Supplementary material for: Older Lineages of Vascular Plants in Wetlands Dominate in Habitats That Are More Ubiquitous Across the Region: A Case Study in Southern Africa
Source: Ecol Evol. 2025 Jul 17;15(7):e71807. doi: 10.1002/ece3.71807 (PMC12270638; doi:10.1002/ece3.71807)
Supplement: Supplementary file 4 — Data S2. [file ECE3-15-e71807-s001.zip › ece371807-sup-0004-DataS2.nex]

#NEXUS
[R-package APE, Mon Dec 9 15:31:02 2024]
BEGIN TAXA;
	DIMENSIONS NTAX = 3855;
	TAXLABELS
		Brasenia_schreberi
		Nymphaea_nouchali
		Gyrocarpus_americanus
		Xymalos_monospora
		Cassytha_ciliolata
		Cassytha_filiformis
		Litsea_glutinosa
		Persea_americana
		Ocotea_bullata
		Cinnamomum_camphora
		Cryptocarya_wyliei
		Cryptocarya_woodii
		Cryptocarya_latifolia
		Cryptocarya_myrtifolia
		Cryptocarya_liebertiana
		Artabotrys_brachypetalus
		Friesodielsia_obovata
		Monanthotaxis_caffra
		Uvaria_caffra
		Uvaria_lucida
		Hexalobus_monopetalus
		Monodora_junodii
		Annona_senegalensis
		Liriodendron_tulipifera
		Piper_capense
		Warburgia_salutaris
		Acorus_calamus
		Burnatia_enneandra
		Najas_marina
		Halophila_ovalis
		Lagarosiphon_major
		Lagarosiphon_muscoides
		Egeria_densa
		Ottelia_ulvifolia
		Aponogeton_junceus
		Aponogeton_distachyos
		Triglochin_bulbosa
		Triglochin_striata
		Althenia_filiformis
		Potamogeton_trichoides
		Potamogeton_octandrus
		Potamogeton_nodosus
		Ruppia_maritima
		Ruppia_cirrhosa
		Thalassodendron_ciliatum
		Halodule_uninervis
		Lemna_aequinoctialis
		Lemna_gibba
		Lemna_minor
		Wolffiella_denticulata
		Wolffiella_welwitschii
		Wolffia_globosa
		Wolffia_arrhiza
		Spirodela_polyrhiza
		Zantedeschia_aethiopica
		Zantedeschia_albomaculata
		Syngonium_podophyllum
		Pistia_stratiotes
		Colocasia_esculenta
		Zamioculcas_zamiifolia
		Gonatopus_angustus
		Dioscorea_bulbifera
		Dioscorea_elephantipes
		Dioscorea_buchananii
		Smilax_anceps
		Wurmbea_kraussii
		Wurmbea_spicata
		Wurmbea_marginata
		Wurmbea_punctata
		Wurmbea_variabilis
		Camptorrhiza_strumosa
		Hexacyrtis_dickiana
		Ornithoglossum_vulgare
		Ornithoglossum_dinteri
		Ornithoglossum_parviflorum
		Ornithoglossum_undulatum
		Ornithoglossum_zeyheri
		Gloriosa_modesta
		Gloriosa_superba
		Lilium_formosanum
		Brownleea_macroceras
		Brownleea_parviflora
		Disperis_anthoceros
		Disperis_lindleyana
		Disperis_cardiophora
		Disperis_renibractea
		Disperis_paludosa
		Disperis_capensis
		Disperis_circumflexa
		Disperis_macowanii
		Disperis_purpurata
		Disperis_bolusiana
		Disperis_cucullata
		Disperis_bodkinii
		Disperis_villosa
		Disperis_fanniniae
		Disperis_tysonii
		Disperis_concinna
		Disperis_oxyglossa
		Disperis_wealei
		Disperis_stenoplectron
		Satyrium_rhynchanthum
		Satyrium_pumilum
		Satyrium_retusum
		Satyrium_pygmaeum
		Satyrium_bicallosum
		Satyrium_humile
		Satyrium_pallens
		Satyrium_erectum
		Satyrium_longicolle
		Satyrium_acuminatum
		Satyrium_coriifolium
		Satyrium_outeniquense
		Satyrium_rupestre
		Satyrium_ligulatum
		Satyrium_carneum
		Satyrium_muticum
		Satyrium_bicorne
		Satyrium_candidum
		Satyrium_lupulinum
		Satyrium_neglectum
		Satyrium_princeps
		Satyrium_membranaceum
		Satyrium_parviflorum
		Satyrium_odorum
		Satyrium_sphaeranthum
		Satyrium_microrrhynchum
		Satyrium_trinerve
		Satyrium_macrophyllum
		Bonatea_speciosa
		Bonatea_lamprophylla
		Bonatea_polypodantha
		Bonatea_pulchella
		Bonatea_saundersioides
		Bonatea_cassidea
		Bonatea_porrecta
		Bonatea_antennifera
		Bonatea_boltonii
		Habenaria_laevigata
		Habenaria_arenaria
		Habenaria_tridens
		Habenaria_clavata
		Habenaria_dives
		Habenaria_lithophila
		Habenaria_petitiana
		Bartholina_burmanniana
		Stenoglottis_longifolia
		Schizochilus_flexuosus
		Brachycorythis_pubescens
		Stenoglottis_woodii
		Disa_glandulosa
		Disa_marlothii
		Disa_tenuifolia
		Disa_vasselotii
		Disa_richardiana
		Disa_filicornis
		Disa_atricapilla
		Disa_bivalvata
		Disa_pillansii
		Disa_uniflora
		Disa_caulescens
		Disa_tripetaloides
		Disa_venosa
		Disa_aurata
		Disa_racemosa
		Disa_cardinalis
		Disa_draconis
		Disa_karooica
		Disa_baurii
		Disa_barbata
		Disa_hians
		Disa_lugens
		Disa_purpurascens
		Disa_multifida
		Disa_venusta
		Disa_graminifolia
		Disa_saxicola
		Disa_montana
		Disa_patula
		Disa_nivea
		Disa_oreophila
		Disa_stricta
		Disa_pulchra
		Disa_amoena
		Disa_vigilans
		Disa_aristata
		Disa_ferruginea
		Disa_gladioliflora
		Disa_cephalotes
		Disa_salteri
		Disa_tenuis
		Disa_spathulata
		Disa_schlechteriana
		Disa_sanguinea
		Disa_zuluensis
		Disa_thodei
		Disa_crassicornis
		Disa_galpinii
		Disa_perplexa
		Disa_caffra
		Disa_hircicornis
		Disa_woodii
		Disa_sankeyi
		Disa_chrysostachya
		Disa_polygonoides
		Disa_extinctoria
		Disa_cooperi
		Disa_versicolor
		Disa_rhodantha
		Disa_scullyi
		Disa_fragrans
		Disa_cornuta
		Disa_hallackii
		Disa_fasciata
		Disa_tysonii
		Disa_tenella
		Disa_brachyceras
		Disa_sagittalis
		Disa_zimbabweensis
		Disa_similis
		Disa_aconitoides
		Disa_alticola
		Disa_stachyoides
		Disa_intermedia
		Disa_nervosa
		Disa_subtenuicornis
		Disa_telipogonis
		Disa_uncinata
		Disa_elegans
		Disa_obtusa
		Disa_triloba
		Disa_bodkinii
		Disa_ocellata
		Disa_cylindrica
		Disa_ophrydea
		Disa_rufescens
		Disa_pygmaea
		Disa_sabulosa
		Disa_brevicornis
		Disa_reticulata
		Disa_bolusiana
		Disa_atrorubens
		Disa_comosa
		Disa_bracteata
		Disa_densiflora
		Disa_conferta
		Disa_rosea
		Disa_ovalifolia
		Disa_longicornu
		Disa_schizodioides
		Disa_virginalis
		Pterygodium_leucanthum
		Pterygodium_caffrum
		Pterygodium_pentherianum
		Pterygodium_hallii
		Pterygodium_inversum
		Pterygodium_magnum
		Pterygodium_cooperi
		Pterygodium_volucris
		Pterygodium_schelpei
		Pterygodium_cruciferum
		Pterygodium_hastatum
		Pterygodium_platypetalum
		Pterygodium_catholicum
		Pterygodium_acutifolium
		Pterygodium_alatum
		Holothrix_scopularia
		Ceratandra_bicolor
		Evotella_rubiginosa
		Ceratandra_globosa
		Ceratandra_atrata
		Ceratandra_grandiflora
		Holothrix_aspera
		Pachites_bodkinii
		Huttonaea_grandiflora
		Huttonaea_fimbriata
		Huttonaea_pulchra
		Huttonaea_oreophila
		Nervilia_crociformis
		Eulophia_callichroma
		Eulophia_angolensis
		Eulophia_coeloglossa
		Eulophia_cucullata
		Eulophia_livingstoneana
		Eulophia_petersii
		Oeceoclades_maculata
		Acrolophia_micrantha
		Acrolophia_bolusii
		Acrolophia_cochlearis
		Acrolophia_ustulata
		Acrolophia_lamellata
		Acrolophia_capensis
		Eulophia_hereroensis
		Eulophia_longisepala
		Eulophia_clitellifera
		Eulophia_speciosa
		Eulophia_schweinfurthii
		Eulophia_parvilabris
		Eulophia_calanthoides
		Eulophia_macowanii
		Eulophia_hians
		Eulophia_tenella
		Eulophia_zeyheriana
		Eulophia_parviflora
		Eulophia_meleagris
		Eulophia_platypetala
		Eulophia_ovalis
		Eulophia_streptopetala
		Ansellia_africana
		Calanthe_sylvatica
		Polystachya_ottoniana
		Polystachya_pubescens
		Polystachya_albescens
		Angraecum_conchiferum
		Jumellea_walleri
		Bolusiella_maudiae
		Aerangis_verdickii
		Aerangis_somalensis
		Tridactyle_bicaudata
		Cyrtorchis_praetermissa
		Cyrtorchis_arcuata
		Mystacidium_flanaganii
		Mystacidium_capense
		Diaphananthe_millarii
		Diaphananthe_fragrantissima
		Angraecum_cultriforme
		Vanilla_roscheri
		Cyanella_aquatica
		Cyanella_hyacinthoides
		Cyanella_orchidiformis
		Cyanella_lutea
		Cyanella_alba
		Cyanella_cygnea
		Walleria_gracilis
		Walleria_nutans
		Klattia_flava
		Witsenia_maura
		Nivenia_corymbosa
		Nivenia_stokoei
		Lapeirousia_fastigiata
		Lapeirousia_pyramidalis
		Lapeirousia_anceps
		Lapeirousia_verecunda
		Lapeirousia_exilis
		Lapeirousia_divaricata
		Lapeirousia_jacquinii
		Lapeirousia_silenoides
		Lapeirousia_macrospatha
		Lapeirousia_barklyi
		Lapeirousia_littoralis
		Lapeirousia_fabricii
		Lapeirousia_dolomitica
		Lapeirousia_simulans
		Lapeirousia_arenicola
		Lapeirousia_tenuis
		Lapeirousia_violacea
		Lapeirousia_spinosa
		Lapeirousia_oreogena
		Lapeirousia_plicata
		Watsonia_coccinea
		Watsonia_angusta
		Watsonia_tabularis
		Micranthus_junceus
		Thereianthus_racemosus
		Pillansia_templemannii
		Radinosiphon_leptostachya
		Devia_xeromorpha
		Crocosmia_mathewsiana
		Freesia_laxa
		Gladiolus_microcarpus
		Gladiolus_brevitubus
		Gladiolus_subcaeruleus
		Gladiolus_bullatus
		Gladiolus_uysiae
		Gladiolus_virescens
		Gladiolus_inflatus
		Gladiolus_quadrangularis
		Gladiolus_cylindraceus
		Gladiolus_ceresianus
		Gladiolus_aquamontanus
		Gladiolus_liliaceus
		Gladiolus_teretifolius
		Gladiolus_overbergensis
		Gladiolus_fourcadei
		Gladiolus_tristis
		Gladiolus_hyalinus
		Gladiolus_abbreviatus
		Gladiolus_lapeirousioides
		Gladiolus_scullyi
		Gladiolus_venustus
		Gladiolus_geardii
		Gladiolus_oreocharis
		Gladiolus_longicollis
		Gladiolus_pritzelii
		Gladiolus_saccatus
		Gladiolus_cunonius
		Gladiolus_vandermerwei
		Gladiolus_splendens
		Gladiolus_permeabilis
		Gladiolus_acuminatus
		Gladiolus_rudis
		Gladiolus_buckerveldii
		Gladiolus_insolens
		Gladiolus_angustus
		Gladiolus_undulatus
		Gladiolus_carmineus
		Gladiolus_huttonii
		Gladiolus_emiliae
		Gladiolus_debilis
		Gladiolus_exilis
		Gladiolus_blommesteinii
		Gladiolus_vigilans
		Gladiolus_monticola
		Gladiolus_griseus
		Gladiolus_recurvus
		Gladiolus_hirsutus
		Gladiolus_rogersii
		Gladiolus_brevifolius
		Gladiolus_virgatus
		Gladiolus_trichonemifolius
		Gladiolus_caeruleus
		Gladiolus_caryophyllaceus
		Gladiolus_gracilis
		Gladiolus_inflexus
		Gladiolus_carinatus
		Gladiolus_maculatus
		Gladiolus_quadrangulus
		Gladiolus_martleyi
		Gladiolus_priorii
		Gladiolus_nerineoides
		Gladiolus_ornatus
		Gladiolus_engysiphon
		Gladiolus_meridionalis
		Gladiolus_comptonii
		Gladiolus_guthriei
		Gladiolus_bilineatus
		Gladiolus_stefaniae
		Gladiolus_speciosus
		Gladiolus_alatus
		Gladiolus_meliusculus
		Gladiolus_pulcherrimus
		Gladiolus_equitans
		Gladiolus_miniatus
		Gladiolus_variegatus
		Gladiolus_vaginatus
		Gladiolus_grandiflorus
		Gladiolus_albens
		Gladiolus_floribundus
		Gladiolus_pretoriensis
		Gladiolus_oatesii
		Gladiolus_gueinzii
		Gladiolus_cruentus
		Gladiolus_inandensis
		Gladiolus_loteniensis
		Gladiolus_densiflorus
		Gladiolus_saundersii
		Gladiolus_pardalinus
		Gladiolus_dolomiticus
		Gladiolus_elliotii
		Gladiolus_appendiculatus
		Gladiolus_varius
		Gladiolus_calcaratus
		Gladiolus_ferrugineus
		Gladiolus_rufomarginatus
		Gladiolus_serpenticola
		Gladiolus_vinosomaculatus
		Gladiolus_flanaganii
		Gladiolus_wilsonii
		Gladiolus_kamiesbergensis
		Gladiolus_dalenii
		Gladiolus_parvulus
		Gladiolus_stellatus
		Gladiolus_hollandii
		Gladiolus_woodii
		Gladiolus_crassifolius
		Gladiolus_ochroleucus
		Gladiolus_malvinus
		Gladiolus_macneilii
		Gladiolus_sericeovillosus
		Gladiolus_involutus
		Gladiolus_exiguus
		Gladiolus_pavonia
		Gladiolus_ecklonii
		Gladiolus_aurantiacus
		Gladiolus_reginae
		Gladiolus_papilio
		Gladiolus_mostertiae
		Gladiolus_marlothii
		Gladiolus_viridiflorus
		Gladiolus_salteri
		Gladiolus_deserticola
		Gladiolus_arcuatus
		Gladiolus_orchidiflorus
		Hesperantha_pseudopilosa
		Chasmanthe_aethiopica
		Dierama_robustum
		Ixia_paniculata
		Ixia_latifolia
		Tritonia_gladiolaris
		Tritonia_disticha
		Sparaxis_variegata
		Sparaxis_bulbifera
		Babiana_lobata
		Babiana_sinuata
		Babiana_horizontalis
		Babiana_patersoniae
		Babiana_tanquana
		Babiana_villosa
		Babiana_cedarbergensis
		Babiana_ecklonii
		Babiana_fragrans
		Babiana_melanops
		Babiana_papyracea
		Babiana_fourcadei
		Babiana_lineolata
		Babiana_secunda
		Babiana_petiolata
		Babiana_vanzijliae
		Babiana_angustifolia
		Babiana_pauciflora
		Babiana_noctiflora
		Babiana_auriculata
		Babiana_engysiphon
		Babiana_crispa
		Babiana_regia
		Babiana_stricta
		Babiana_villosula
		Babiana_rigidifolia
		Babiana_leipoldtii
		Babiana_scabrifolia
		Babiana_pygmaea
		Babiana_latifolia
		Babiana_mucronata
		Babiana_montana
		Babiana_odorata
		Babiana_patula
		Babiana_inclinata
		Babiana_salteri
		Babiana_rubrocyanea
		Babiana_unguiculata
		Babiana_symmetrantha
		Babiana_scariosa
		Babiana_attenuata
		Babiana_bainesii
		Babiana_curviscapa
		Babiana_flabellifolia
		Babiana_tubulosa
		Babiana_fimbriata
		Babiana_grandiflora
		Babiana_pilosa
		Babiana_lanata
		Babiana_sambucina
		Babiana_torta
		Babiana_striata
		Babiana_rubella
		Babiana_ringens
		Babiana_avicularis
		Babiana_tritonioides
		Babiana_cinnamomea
		Babiana_confusa
		Babiana_hirsuta
		Babiana_planifolia
		Babiana_carminea
		Babiana_virescens
		Babiana_pubescens
		Babiana_cuneata
		Babiana_dregei
		Babiana_ambigua
		Babiana_spiralis
		Babiana_spathacea
		Babiana_virginea
		Babiana_praemorsa
		Babiana_karooica
		Babiana_radiata
		Babiana_purpurea
		Babiana_geniculata
		Babiana_arenicola
		Babiana_blanda
		Babiana_framesii
		Babiana_nana
		Babiana_minuta
		Radinosiphon_lomatensis
		Romulea_monadelpha
		Syringodea_derustensis
		Syringodea_bifucata
		Tritoniopsis_unguicularis
		Xenoscapa_fistulosa
		Aristea_glauca
		Moraea_vespertina
		Moraea_bolusii
		Moraea_nubigena
		Moraea_namaquamontana
		Moraea_angusta
		Moraea_neglecta
		Moraea_kamiesmontana
		Moraea_garipensis
		Moraea_setifolia
		Moraea_exiliflora
		Moraea_virgata
		Moraea_fugacissima
		Moraea_galaxia
		Moraea_stagnalis
		Moraea_angulata
		Moraea_albiflora
		Moraea_citrina
		Moraea_melanops
		Moraea_versicolor
		Moraea_barnardiella
		Moraea_kamiesensis
		Moraea_luteoalba
		Moraea_patens
		Moraea_bulbillifera
		Moraea_namaquana
		Moraea_riparia
		Moraea_inclinata
		Moraea_muddii
		Moraea_albicuspa
		Moraea_brevistyla
		Moraea_trifida
		Moraea_pritzeliana
		Moraea_vigilans
		Moraea_modesta
		Moraea_dracomontana
		Moraea_moggii
		Moraea_tripetala
		Moraea_thomasiae
		Moraea_regalis
		Moraea_alpina
		Moraea_natalensis
		Moraea_elliotii
		Moraea_deserticola
		Moraea_bipartita
		Moraea_pilifolia
		Moraea_polyanthos
		Moraea_saxicola
		Moraea_anomala
		Moraea_falcifolia
		Moraea_herrei
		Moraea_brevituba
		Moraea_macrocarpa
		Moraea_gracilenta
		Moraea_fugax
		Moraea_lewisiae
		Moraea_incurva
		Moraea_barkerae
		Moraea_villosa
		Moraea_tulbaghensis
		Moraea_gigandra
		Moraea_unguiculata
		Moraea_deltoidea
		Moraea_bellendenii
		Moraea_caeca
		Moraea_calcicola
		Moraea_lilacina
		Moraea_loubseri
		Moraea_speciosa
		Moraea_longiaristata
		Moraea_algoensis
		Moraea_atropunctata
		Moraea_barnardii
		Moraea_cantharophila
		Moraea_aristata
		Moraea_tricuspidata
		Moraea_alticola
		Moraea_robusta
		Moraea_reticulata
		Moraea_huttonii
		Moraea_galpinii
		Moraea_ochroleuca
		Moraea_fenestrata
		Moraea_louisabolusiae
		Moraea_radians
		Moraea_demissa
		Moraea_collina
		Moraea_pendula
		Moraea_flavescens
		Moraea_knersvlaktensis
		Moraea_pubiflora
		Moraea_miniata
		Moraea_fuscomontana
		Moraea_elegans
		Moraea_brachygyne
		Moraea_vallisbelli
		Moraea_pyrophila
		Moraea_bifida
		Moraea_fragrans
		Moraea_comptonii
		Moraea_aspera
		Moraea_autumnalis
		Moraea_karroica
		Moraea_reflexa
		Moraea_ardesiaca
		Moraea_contorta
		Moraea_cookii
		Moraea_rivulicola
		Moraea_papilionacea
		Moraea_pallida
		Moraea_polystachya
		Moraea_hesperantha
		Moraea_pearsonii
		Moraea_pseudospicata
		Moraea_cooperi
		Moraea_verecunda
		Moraea_tortilis
		Moraea_serpentina
		Moraea_ciliata
		Moraea_macgregorii
		Moraea_vegeta
		Moraea_ramosissima
		Moraea_margaretae
		Moraea_nana
		Moraea_umbellata
		Moraea_longiflora
		Moraea_intermedia
		Moraea_vlokii
		Moraea_gawleri
		Moraea_simplex
		Moraea_bituminosa
		Moraea_elsiae
		Ferraria_uncinata
		Chasmanthe_floribunda
		Ferraria_crispa
		Bobartia_gladiata
		Dietes_grandiflora
		Iris_pseudacorus
		Sisyrinchium_micranthum
		Hesperaloe_parviflora
		Caesia_contorta
		Bulbinella_nana
		Trachyandra_esterhuysenae
		Kniphofia_praecox
		Kniphofia_uvaria
		Kniphofia_galpinii
		Kniphofia_linearifolia
		Trachyandra_brachypoda
		Trachyandra_involucrata
		Trachyandra_ciliata
		Trachyandra_tortilis
		Trachyandra_divaricata
		Haworthia_arachnoidea
		Haworthia_maculata
		Haworthia_bolusii
		Haworthia_pulchella
		Haworthia_lockwoodii
		Haworthia_mucronata
		Haworthia_cymbiformis
		Haworthia_aristata
		Haworthia_vlokii
		Haworthia_retusa
		Haworthia_pubescens
		Haworthia_nortieri
		Haworthia_marumiana
		Haworthia_wittebergensis
		Haworthia_emelyae
		Haworthia_floribunda
		Haworthia_semiviva
		Haworthia_mirabilis
		Haworthia_decipiens
		Haworthia_mutica
		Haworthia_reticulata
		Haworthia_herbacea
		Haworthia_variegata
		Haworthia_bayeri
		Haworthia_pygmaea
		Haworthia_zantneriana
		Haworthia_monticola
		Haworthia_truncata
		Haworthia_outeniquensis
		Haworthia_chloracantha
		Haworthia_springbokvlakensis
		Haworthia_angustifolia
		Haworthia_cooperi
		Haworthia_blackburniae
		Astroloba_bullulata
		Astroloba_congesta
		Astroloba_foliolosa
		Astroloba_rubriflora
		Haworthia_kewensis
		Haworthia_limifolia
		Astroloba_corrugata
		Astroloba_herrei
		Haworthia_bruynsii
		Gasteria_acinacifolia
		Gasteria_carinata
		Gasteria_excelsa
		Gasteria_baylissiana
		Gasteria_batesiana
		Gasteria_tukhelensis
		Haworthia_venosa
		Gasteria_rawlinsonii
		Gasteria_croucheri
		Gasteria_ellaphieae
		Gasteria_polita
		Gasteria_doreeniae
		Gasteria_disticha
		Gasteria_vlokii
		Gasteria_nitida
		Gasteria_glomerata
		Gasteria_glauca
		Gasteria_pulchra
		Haworthia_attenuata
		Haworthia_parksiana
		Aloe_melanacantha
		Aloe_arenicola
		Aloe_pearsonii
		Aloe_angelica
		Aloe_comosa
		Aloe_alooides
		Aloe_glauca
		Aloe_microstigma
		Aloe_ferox
		Aloe_pictifolia
		Aloe_lineata
		Aloe_africana
		Aloe_castanea
		Aloe_khamiesensis
		Aloe_succotrina
		Aloe_humilis
		Aloe_arborescens
		Astroloba_spiralis
		Haworthia_coarctata
		Aloe_broomii
		Aloe_rupestris
		Aloe_thraskii
		Aloe_gariepensis
		Aloe_chlorantha
		Aloe_krapohliana
		Aloe_bowiea
		Aloe_verecunda
		Aloe_minima
		Aloe_greenii
		Aloe_modesta
		Aloe_chortolirioides
		Aloe_vossii
		Aloe_lutescens
		Aloe_integra
		Aloe_kouebokkeveldensis
		Aloe_buhrii
		Aloe_reynoldsii
		Aloe_challisii
		Aloe_kniphofioides
		Aloe_ecklonis
		Aloe_nubigena
		Aloe_albida
		Aloe_fouriei
		Aloe_saundersiae
		Aloe_craibii
		Aloe_thompsoniae
		Aloe_suprafoliata
		Aloe_dominella
		Aloe_maculata
		Aloe_falcata
		Aloe_chabaudii
		Aloe_globuligemma
		Aloe_monotropa
		Aloe_petricola
		Aloe_excelsa
		Aloe_marlothii
		Aloe_dyeri
		Aloe_hereroensis
		Aloe_vryheidensis
		Aloe_pluridens
		Aloe_branddraaiensis
		Aloe_fosteri
		Aloe_albiflora
		Aloe_striata
		Aloe_graciliflora
		Aloe_dewetii
		Aloe_vanrooyenii
		Aloe_vanbalenii
		Aloe_lettyae
		Aloe_grandidentata
		Aloe_suffulta
		Aloe_littoralis
		Aloe_prinslooi
		Aloe_longibracteata
		Aloe_camperi
		Aloe_vera
		Aloe_swynnertonii
		Aloe_greatheadii
		Aloe_aculeata
		Aloe_reitzii
		Aloe_zebrina
		Aloe_spicata
		Aloe_claviflora
		Aloe_brevifolia
		Aloe_comptonii
		Aloe_perfoliata
		Bulbine_succulenta
		Bulbine_frutescens
		Asparagus_capensis
		Asparagus_officinalis
		Asparagus_asparagoides
		Asparagus_ovatus
		Asparagus_crassicladus
		Asparagus_racemosus
		Asparagus_aethiopicus
		Asparagus_densiflorus
		Asparagus_setaceus
		Asparagus_africanus
		Eriospermum_cervicorne
		Eriospermum_cooperi
		Eriospermum_bayeri
		Eriospermum_flagelliforme
		Eriospermum_parvifolium
		Dracaena_aletriformis
		Dracaena_transvaalensis
		Dracaena_mannii
		Sansevieria_hyacinthoides
		Sansevieria_trifasciata
		Agave_americana
		Agave_sisalana
		Yucca_aloifolia
		Behnia_reticulata
		Chlorophytum_comosum
		Chlorophytum_capense
		Tulbaghia_simmleri
		Tulbaghia_violacea
		Nothoscordum_gracile
		Agapanthus_campanulatus
		Agapanthus_africanus
		Pancratium_tenuifolium
		Cyrtanthus_herrei
		Cyrtanthus_brachyscyphus
		Cyrtanthus_mackenii
		Cyrtanthus_suaveolens
		Cyrtanthus_contractus
		Cyrtanthus_montanus
		Cyrtanthus_sanguineus
		Cyrtanthus_elatus
		Clivia_miniata
		Clivia_caulescens
		Clivia_gardenii
		Clivia_mirabilis
		Clivia_nobilis
		Haemanthus_albiflos
		Haemanthus_humilis
		Haemanthus_deformis
		Apodolirion_lanceolatum
		Gethyllis_afra
		Apodolirion_cedarbergense
		Gethyllis_grandiflora
		Gethyllis_britteniana
		Scadoxus_multiflorus
		Scadoxus_puniceus
		Scadoxus_membranaceus
		Haemanthus_coccineus
		Haemanthus_amarylloides
		Haemanthus_sanguineus
		Haemanthus_crispus
		Haemanthus_montanus
		Crinum_variabile
		Ammocharis_longifolia
		Crinum_minimum
		Crinum_moorei
		Crinum_graminicola
		Crinum_buphanoides
		Crinum_campanulatum
		Crinum_macowanii
		Crinum_stuhlmannii
		Crinum_lugardiae
		Crinum_paludosum
		Crinum_bulbispermum
		Crinum_acaule
		Ammocharis_coranica
		Brunsvigia_bosmaniae
		Brunsvigia_striata
		Brunsvigia_radulosa
		Brunsvigia_orientalis
		Nerine_undulata
		Nerine_bowdenii
		Boophone_disticha
		Strumaria_truncata
		Nerine_platypetala
		Nerine_humilis
		Crinum_lineare
		Hessea_speciosa
		Hessea_pilosula
		Nerine_huttoniae
		Nerine_laticoma
		Strumaria_salteri
		Strumaria_discifera
		Strumaria_watermeyeri
		Crossyne_flava
		Amaryllis_belladonna
		Drimia_exuviata
		Drimia_filifolia
		Drimia_haworthioides
		Drimia_elata
		Drimia_sphaerocephala
		Drimia_dregei
		Drimia_anomala
		Drimia_hesperantha
		Drimia_macrocentra
		Drimia_calcarata
		Drimia_delagoensis
		Drimia_capensis
		Drimia_nana
		Drimia_convallarioides
		Bowiea_volubilis
		Pseudoprospero_firmifolium
		Ledebouria_cooperi
		Ledebouria_socialis
		Ledebouria_revoluta
		Eucomis_regia
		Eucomis_zambesiaca
		Eucomis_humilis
		Daubenya_aurea
		Spetaea_lachenaliiflora
		Daubenya_marginata
		Daubenya_namaquensis
		Daubenya_comata
		Daubenya_stylosa
		Daubenya_zeyheri
		Lachenalia_aloides
		Lachenalia_carnosa
		Lachenalia_orchioides
		Lachenalia_pusilla
		Massonia_depressa
		Massonia_echinata
		Veltheimia_bracteata
		Pseudogaltonia_clavata
		Dipcadi_glaucum
		Dipcadi_longifolium
		Dipcadi_viride
		Dipcadi_gracillimum
		Albuca_unifolia
		Albuca_virens
		Albuca_abyssinica
		Albuca_concordiana
		Albuca_suaveolens
		Albuca_consanguinea
		Albuca_glandulosa
		Albuca_canadensis
		Albuca_acuminata
		Albuca_fragrans
		Albuca_kirkii
		Albuca_tortuosa
		Albuca_rupestris
		Albuca_cooperi
		Albuca_setosa
		Albuca_secunda
		Ornithogalum_flexuosum
		Ornithogalum_saundersiae
		Ornithogalum_sardienii
		Ornithogalum_viridiflorum
		Ornithogalum_candicans
		Empodium_veratrifolium
		Pauridia_minuta
		Pauridia_longituba
		Hypoxis_hemerocallidea
		Rhodohypoxis_baurii
		Hypoxis_parvula
		Rhodohypoxis_milloides
		Lanaria_lanata
		Raphia_australis
		Jubaeopsis_caffra
		Phoenix_reclinata
		Hyphaene_petersiana
		Hyphaene_coriacea
		Typha_capensis
		Prionium_serratum
		Chrysitrix_capensis
		Chrysitrix_dodii
		Rhynchospora_corymbosa
		Tetraria_microstachys
		Epischoenus_cernuus
		Tetraria_ustulata
		Tetraria_flexuosa
		Tetraria_triangularis
		Tetraria_crinifolia
		Tetraria_involucrata
		Tetraria_nigrovaginata
		Tetraria_secans
		Tetraria_eximia
		Tetraria_thermalis
		Abildgaardia_hygrophila
		Fimbristylis_variegata
		Carex_acutiformis
		Carex_divisa
		Eleocharis_limosa
		Eleocharis_geniculata
		Bulbostylis_barbata
		Bulbostylis_densa
		Bulbostylis_burchellii
		Fimbristylis_complanata
		Fimbristylis_ferruginea
		Fimbristylis_squarrosa
		Fimbristylis_dichotoma
		Fimbristylis_cymosa
		Bolboschoenus_maritimus
		Cyperus_eragrostis
		Cyperus_dichrostachyus
		Cyperus_cuspidatus
		Lipocarpha_micrantha
		Cyperus_compressus
		Cyperus_articulatus
		Cyperus_papyrus
		Cyperus_congestus
		Lipocarpha_hemisphaerica
		Lipocarpha_nana
		Alinula_paradoxa
		Cyperus_pseudovestitus
		Cyperus_rigidifolius
		Cyperus_laevigatus
		Cyperus_digitatus
		Cyperus_involucratus
		Cyperus_sphaerospermus
		Cyperus_prolifer
		Hellmuthia_membranacea
		Schoenoplectus_corymbosus
		Schoenoplectus_confusus
		Ficinia_radiata
		Ficinia_esterhuyseniae
		Ficinia_gracilis
		Ficinia_gydomontana
		Ficinia_rigida
		Ficinia_repens
		Ficinia_trichodes
		Ficinia_distans
		Ficinia_paradoxa
		Ficinia_polystachya
		Ficinia_laciniata
		Ficinia_tristachya
		Isolepis_rubicunda
		Isolepis_inyangensis
		Isolepis_fluitans
		Isolepis_striata
		Isolepis_venustula
		Isolepis_digitata
		Isolepis_hystrix
		Isolepis_ludwigii
		Isolepis_costata
		Isolepis_prolifera
		Isolepis_cernua
		Isolepis_levynsiana
		Isolepis_setacea
		Isolepis_diabolica
		Isolepis_marginata
		Isolepis_tenuissima
		Scirpoides_burkei
		Fuirena_coerulescens
		Fuirena_ciliaris
		Fuirena_umbellata
		Fuirena_hirsuta
		Schoenoplectus_litoralis
		Schoenoplectus_triqueter
		Schoenoplectus_tabernaemontani
		Rhynchospora_rubra
		Rhynchospora_gracillima
		Schoenus_nigricans
		Epischoenus_villosus
		Epischoenus_quadrangularis
		Tetraria_sylvatica
		Tetraria_compacta
		Tetraria_crassa
		Tetraria_picta
		Tetraria_compar
		Cladium_mariscus
		Scleria_foliosa
		Scleria_distans
		Neesenbeckia_punctoria
		Cyathocoma_bachmannii
		Cyathocoma_hexandra
		Capeobolus_brevicaulis
		Coleochloa_setifera
		Carpha_glomerata
		Luzula_africana
		Juncus_tenuis
		Juncus_inflexus
		Juncus_effusus
		Juncus_bufonius
		Juncus_acutus
		Juncus_capensis
		Juncus_lomatophyllus
		Hordeum_stenostachys
		Hordeum_marinum
		Hordeum_murinum
		Hordeum_capense
		Triticum_aestivum
		Lolium_perenne
		Bromus_hordeaceus
		Bromus_madritensis
		Bromus_commutatus
		Poa_bulbosa
		Poa_pratensis
		Aira_cupaniana
		Puccinellia_distans
		Puccinellia_fasciculata
		Holcus_lanatus
		Vulpia_bromoides
		Vulpia_muralis
		Vulpia_myuros
		Festuca_scabra
		Festuca_arundinacea
		Lolium_temulentum
		Lolium_multiflorum
		Lolium_rigidum
		Cynosurus_echinatus
		Hainardia_cylindrica
		Parapholis_incurva
		Catapodium_rigidum
		Sphenopus_divaricatus
		Dactylis_glomerata
		Anthoxanthum_odoratum
		Ammophila_arenaria
		Phalaris_canariensis
		Agrostis_gigantea
		Polypogon_viridis
		Polypogon_monspeliensis
		Avena_barbata
		Avena_sativa
		Avena_fatua
		Koeleria_capensis
		Lagurus_ovatus
		Briza_maxima
		Briza_minor
		Phalaris_paradoxa
		Phalaris_arundinacea
		Phalaris_minor
		Stipa_dregeana
		Stipa_capensis
		Nassella_neesiana
		Nassella_trichotoma
		Olyra_latifolia
		Oxytenanthera_abyssinica
		Ehrharta_calycina
		Ehrharta_erecta
		Ehrharta_longifolia
		Prosphytochloa_prehensilis
		Oryza_longistaminata
		Oryza_punctata
		Panicum_repens
		Leersia_hexandra
		Stipagrostis_zeyheri
		Stipagrostis_namaquensis
		Stipagrostis_brevifolia
		Sartidia_jucunda
		Aristida_adscensionis
		Aristida_junciformis
		Aristida_stipoides
		Aristida_congesta
		Aristida_rhiniochloa
		Merxmuellera_stereophylla
		Merxmuellera_drakensbergensis
		Merxmuellera_macowanii
		Capeochloa_arundinacea
		Geochloa_lupulina
		Capeochloa_setacea
		Capeochloa_cincta
		Geochloa_decora
		Pentameris_thuarii
		Pseudopentameris_macrantha
		Pentameris_glacialis
		Pentameris_oreophila
		Pentameris_aspera
		Pentameris_aurea
		Pentameris_tysonii
		Tenaxia_guillarmodiae
		Tribolium_ciliare
		Tribolium_hispidum
		Tribolium_tenellum
		Tribolium_purpureum
		Tribolium_curvum
		Tribolium_uniolae
		Tribolium_brachystachyum
		Schismus_barbatus
		Schismus_schismoides
		Tenaxia_disticha
		Tenaxia_dura
		Tenaxia_stricta
		Cortaderia_selloana
		Chaetobromus_involucratus
		Trichoneura_grandiglumis
		Microchloa_caffra
		Lophacme_digitata
		Brachychloa_fragilis
		Tragus_racemosus
		Bewsia_biflora
		Ctenium_concinnum
		Oropetium_capense
		Tripogon_minimus
		Sporobolus_africanus
		Sporobolus_virginicus
		Sehima_nervosum
		Tragus_pedunculatus
		Monelytrum_luederitzianum
		Tragus_berteronianus
		Eleusine_coracana
		Eleusine_tristachya
		Coelachyrum_yemenicum
		Acrachne_racemosa
		Enteropogon_macrostachyus
		Chloris_truncata
		Chloris_gayana
		Eustachys_paspaloides
		Chloris_mossambicensis
		Chloris_pycnothrix
		Lintonia_nutans
		Harpochloa_falx
		Cynodon_dactylon
		Cynodon_transvaalensis
		Cynodon_nlemfuensis
		Cladoraphis_cyperoides
		Fingerhuthia_sesleriiformis
		Fingerhuthia_africana
		Tetrachne_dregei
		Eragrostis_mexicana
		Eragrostis_tef
		Pogonarthria_squarrosa
		Eragrostis_curvula
		Eragrostis_cilianensis
		Eragrostis_capensis
		Eragrostis_bicolor
		Eragrostis_racemosa
		Cladoraphis_spinosa
		Eragrostis_ciliaris
		Enneapogon_desvauxii
		Enneapogon_scaber
		Schmidtia_kalahariensis
		Schmidtia_pappophoroides
		Triraphis_ramosissima
		Centropodia_glauca
		Ellisochloa_papposa
		Arundo_donax
		Styppeiochloa_gynoglossa
		Eragrostis_walteri
		Elytrophorus_globularis
		Phragmites_australis
		Megastachya_mucronata
		Tristachya_leucothrix
		Danthoniopsis_pruinosa
		Danthoniopsis_dinteri
		Pseudechinolaena_polystachya
		Alloteropsis_papillosa
		Alloteropsis_cimicina
		Alloteropsis_semialata
		Brachiaria_umbellata
		Panicum_schinzii
		Urochloa_panicoides
		Brachiaria_xantholeuca
		Brachiaria_serrata
		Melinis_nerviglumis
		Melinis_repens
		Tricholaena_monachne
		Melinis_minutiflora
		Panicum_miliaceum
		Panicum_subalbidum
		Panicum_coloratum
		Panicum_fluviicola
		Setaria_italica
		Cenchrus_ciliaris
		Setaria_megaphylla
		Pennisetum_villosum
		Stenotaphrum_dimidiatum
		Stenotaphrum_secundatum
		Setaria_verticillata
		Setaria_sphacelata
		Oplismenus_hirtellus
		Oplismenus_undulatifolius
		Oplismenus_burmannii
		Panicum_parvifolium
		Panicum_aequinerve
		Sacciolepis_chevalieri
		Digitaria_sanguinalis
		Digitaria_ciliaris
		Digitaria_eriantha
		Digitaria_didactyla
		Digitaria_violascens
		Megaloprotachne_albescens
		Steinchisma_hians
		Paspalum_vaginatum
		Paspalum_notatum
		Cenchrus_incertus
		Paspalum_dilatatum
		Paspalum_distichum
		Sorghum_bicolor
		Imperata_cylindrica
		Sorghum_halepense
		Saccharum_officinarum
		Heteropogon_contortus
		Trachypogon_spicatus
		Eulalia_aurea
		Elionurus_muticus
		Themeda_triandra
		Hyparrhenia_hirta
		Schizachyrium_brevifolium
		Andropogon_gayanus
		Cymbopogon_nardus
		Cymbopogon_caesius
		Ischaemum_afrum
		Askidiosperma_chartaceum
		Askidiosperma_paniculatum
		Askidiosperma_andreaeanum
		Askidiosperma_rugosum
		Elegia_esterhuyseniae
		Elegia_hutchinsonii
		Elegia_muirii
		Elegia_prominens
		Elegia_neesii
		Elegia_grandis
		Elegia_macrocarpa
		Elegia_ebracteata
		Elegia_hookeriana
		Elegia_aggregata
		Elegia_decipiens
		Elegia_mucronata
		Restio_karooicus
		Askidiosperma_longiflorum
		Askidiosperma_capitatum
		Askidiosperma_insigne
		Elegia_asperiflora
		Elegia_cuspidata
		Restio_ramosissimus
		Restio_adpressus
		Restio_durus
		Restio_muirii
		Restio_esterhuyseniae
		Restio_pratensis
		Elegia_thyrsoidea
		Elegia_microcarpa
		Elegia_nuda
		Elegia_recta
		Elegia_verreauxii
		Askidiosperma_nitidum
		Elegia_tectorum
		Elegia_elephantina
		Elegia_capensis
		Elegia_caespitosa
		Elegia_galpinii
		Elegia_deusta
		Elegia_spathacea
		Elegia_fucata
		Elegia_rigida
		Elegia_intermedia
		Elegia_grandispicata
		Elegia_coleura
		Elegia_squamosa
		Elegia_fenestrata
		Elegia_juncea
		Elegia_filacea
		Elegia_equisetacea
		Elegia_vaginulata
		Elegia_atratiflora
		Elegia_extensa
		Elegia_fistulosa
		Elegia_racemosa
		Elegia_stipularis
		Elegia_stokoei
		Elegia_persistens
		Elegia_thyrsifera
		Restio_parthenocarpos
		Restio_confusus
		Restio_bifidus
		Restio_subverticillatus
		Restio_levynsiae
		Restio_rivulus
		Rhodocoma_capensis
		Rhodocoma_gracilis
		Elegia_acockii
		Thamnochortus_spicigerus
		Thamnochortus_insignis
		Thamnochortus_arenarius
		Restio_perplexus
		Mastersiella_digitata
		Restio_arcuatus
		Restio_fragilis
		Restio_pillansii
		Restio_leptostachyus
		Restio_distichus
		Restio_multiflorus
		Staberoha_multispicula
		Restio_longiaristatus
		Restio_rottboellioides
		Restio_papillosus
		Restio_wallichii
		Restio_caespitosus
		Platycaulos_callistachyus
		Restio_paludosus
		Restio_dispar
		Restio_festuciformis
		Restio_decipiens
		Restio_colliculospermus
		Restio_secundus
		Restio_pedicellatus
		Staberoha_distachyos
		Staberoha_cernua
		Platycaulos_acutus
		Platycaulos_compressus
		Platycaulos_major
		Ceratocaryum_argenteum
		Nevillea_obtusissima
		Cannomois_robusta
		Willdenowia_incurvata
		Hypodiscus_squamosus
		Hypodiscus_aristatus
		Anthochortus_graminifolius
		Soroveta_ambigua
		Xyris_capensis
		Eichhornia_crassipes
		Pontederia_cordata
		Wachendorfia_multiflora
		Wachendorfia_thyrsiflora
		Wachendorfia_paniculata
		Wachendorfia_brachyandra
		Dilatris_viscosa
		Dilatris_ixioides
		Dilatris_corymbosa
		Coleotrype_natalensis
		Cyanotis_speciosa
		Tradescantia_fluminensis
		Commelina_africana
		Commelina_imberbis
		Commelina_diffusa
		Commelina_benghalensis
		Commelina_erecta
		Strelitzia_nicolai
		Strelitzia_reginae
		Strelitzia_alba
		Hedychium_flavescens
		Canna_flaccida
		Canna_indica
		Ceratophyllum_demersum
		Trigonocapnos_lichtensteinii
		Fumaria_muralis
		Eschscholzia_californica
		Argemone_mexicana
		Papaver_rhoeas
		Ranunculus_multifidus
		Ranunculus_muricatus
		Ranunculus_trichophyllus
		Ranunculus_rionii
		Peltocalathos_baurii
		Anemone_tenuifolia
		Anemone_hupehensis
		Clematis_brachiata
		Thalictrum_rhynchocarpum
		Thalictrum_minus
		Nandina_domestica
		Tinospora_tenera
		Tinospora_caffra
		Tiliacora_funifera
		Stephania_abyssinica
		Antizoma_angustifolia
		Cissampelos_capensis
		Aulax_cancellata
		Brabejum_stellatifolium
		Macadamia_integrifolia
		Telopea_speciosissima
		Stenocarpus_sinuatus
		Grevillea_robusta
		Grevillea_banksii
		Hakea_gibbosa
		Hakea_sericea
		Hakea_salicifolia
		Hakea_drupacea
		Faurea_macnaughtonii
		Faurea_galpinii
		Faurea_rochetiana
		Faurea_saligna
		Protea_coronata
		Protea_susannae
		Protea_neriifolia
		Protea_cordata
		Protea_glabra
		Protea_nitida
		Protea_angustata
		Protea_laurifolia
		Protea_sulphurea
		Protea_witzenbergiana
		Protea_cynaroides
		Protea_roupelliae
		Protea_repens
		Protea_punctata
		Protea_parvula
		Protea_caffra
		Protea_gaguedi
		Protea_welwitschii
		Protea_mundii
		Protea_aurea
		Aulax_umbellata
		Paranomus_bracteolaris
		Vexatorella_alpina
		Paranomus_tomentosus
		Sorocephalus_alopecurus
		Paranomus_dispersus
		Leucospermum_gueinzii
		Serruria_fasciflora
		Spatalla_curvifolia
		Serruria_aemula
		Mimetes_hottentoticus
		Leucospermum_gracile
		Vexatorella_obtusata
		Leucospermum_rodolentum
		Leucospermum_tomentosum
		Leucospermum_conocarpodendron
		Leucospermum_pedunculatum
		Leucospermum_grandiflorum
		Leucospermum_saxosum
		Mimetes_arboreus
		Mimetes_cucullatus
		Mimetes_pauciflorus
		Orothamnus_zeyheri
		Leucospermum_cuneiforme
		Leucospermum_gerrardii
		Diastella_divaricata
		Mimetes_hirtus
		Diastella_parilis
		Paranomus_reflexus
		Serruria_trilopha
		Sorocephalus_pinifolius
		Spatalla_incurva
		Leucadendron_laureolum
		Leucadendron_chamelaea
		Leucadendron_galpinii
		Leucadendron_tinctum
		Leucadendron_pubescens
		Leucadendron_rubrum
		Leucadendron_coniferum
		Leucadendron_linifolium
		Leucadendron_salicifolium
		Leucadendron_macowanii
		Leucadendron_strobilinum
		Leucadendron_argenteum
		Buxus_macowanii
		Buxus_natalensis
		Gunnera_perpensa
		Ximenia_americana
		Olax_dissitiflora
		Vanwykia_remota
		Plicosepalus_sagittifolius
		Moquiniella_rubra
		Septulina_glauca
		Erianthemum_dregei
		Viscum_capense
		Rhoiacarpos_capensis
		Osyris_lanceolata
		Osyridicarpos_schimperianus
		Thesium_impeditum
		Thesium_strictum
		Thesidium_fragile
		Polpoda_capensis
		Psammotropha_mucronata
		Psammotropha_obovata
		Psammotropha_quadrangularis
		Adenogramma_glomerata
		Adenogramma_mollugo
		Adenogramma_lichtensteiniana
		Adenogramma_teretifolia
		Pharnaceum_lanuginosum
		Pharnaceum_confertum
		Pharnaceum_lanatum
		Pharnaceum_detonsum
		Pharnaceum_elongatum
		Pharnaceum_incanum
		Suessenguthiella_scleranthoides
		Glinus_oppositifolius
		Polycarpon_tetraphyllum
		Drymaria_cordata
		Scleranthus_annuus
		Dianthus_namaensis
		Vaccaria_hispanica
		Saponaria_officinalis
		Silene_armeria
		Silene_gallica
		Silene_cretica
		Silene_vulgaris
		Spergula_arvensis
		Spergularia_bocconei
		Spergularia_media
		Spergularia_rubra
		Stellaria_media
		Stellaria_pallida
		Cerastium_capense
		Corrigiola_litoralis
		Salsola_kali
		Bassia_diffusa
		Salicornia_meyeriana
		Sarcocornia_perennis
		Halopeplis_amplexicaulis
		Dysphania_ambrosioides
		Dysphania_cristata
		Atriplex_littoralis
		Atriplex_patula
		Manochlamys_albicans
		Exomis_microphylla
		Chenopodium_opulifolium
		Amaranthus_graecizans
		Amaranthus_praetermissus
		Amaranthus_muricatus
		Amaranthus_viridis
		Amaranthus_spinosus
		Amaranthus_caudatus
		Amaranthus_hybridus
		Amaranthus_deflexus
		Celosia_trigyna
		Hermbstaedtia_glauca
		Aerva_leucura
		Aerva_lanata
		Gomphrena_globosa
		Guilleminea_densa
		Calicorema_capitata
		Pupalia_lappacea
		Kyphocarpa_trichinoides
		Kyphocarpa_angustifolia
		Calicorema_squarrosa
		Sericorema_sericea
		Sericocoma_avolans
		Sericocoma_heterochiton
		Achyranthes_aspera
		Achyropsis_leptostachya
		Alternanthera_pungens
		Alternanthera_caracasana
		Alternanthera_sessilis
		Corbichonia_decumbens
		Mesembryanthemum_nodiflorum
		Mesembryanthemum_crystallinum
		Carpanthea_pomeridiana
		Saphesia_flaccida
		Conicosia_pugioniformis
		Cleretum_papulosum
		Cleretum_bellidiforme
		Disphyma_dunsdonii
		Disphyma_crassifolium
		Delosperma_echinatum
		Delosperma_pageanum
		Delosperma_esterhuyseniae
		Meyerophytum_globosum
		Frithia_pulchra
		Glottiphyllum_cruciatum
		Gibbaeum_heathii
		Gibbaeum_pachypodium
		Oophytum_nanum
		Diplosoma_retroversum
		Malephora_lutea
		Ruschia_brakdamensis
		Drosanthemum_floribundum
		Drosanthemum_hispidum
		Jordaaniella_dubia
		Drosanthemum_speciosum
		Chasmatophyllum_musculinum
		Ruschia_barnardii
		Antegibbaeum_fissoides
		Ruschiella_lunulata
		Vanzijlia_annulata
		Pleiospilos_simulans
		Ottosonderia_monticola
		Ruschia_phylicoides
		Scopelogena_bruynsii
		Juttadinteria_deserticola
		Dracophilus_dealbatus
		Peersia_vanheerdei
		Mossia_intervallaris
		Faucaria_felina
		Neohenricia_spiculata
		Chasmatophyllum_verdoorniae
		Ihlenfeldtia_excavata
		Schlechteranthus_hallii
		Cheiridopsis_pearsonii
		Conophytum_maughanii
		Odontophorus_marlothii
		Enarganthe_octonaria
		Esterhuysenia_mucronata
		Marlothistella_uniondalensis
		Stoeberia_arborea
		Antimima_ventricosa
		Ruschia_stricta
		Nananthus_aloides
		Leipoldtia_schultzei
		Monilaria_moniliformis
		Nelia_pillansii
		Lampranthus_bicolor
		Smicrostigma_viride
		Rabiea_albipuncta
		Stayneria_neilii
		Jacobsenia_kolbei
		Tanquana_prismatica
		Phiambolia_hallii
		Astridia_longifolia
		Bijlia_tugwelliae
		Ruschia_mutata
		Bergeranthus_multiceps
		Ruschia_marianae
		Argyroderma_fissum
		Acrodon_subulatus
		Brianhuntleya_intrusa
		Carpobrotus_muirii
		Carpobrotus_acinaciformis
		Corpuscularia_lehmannii
		Antimima_hantamensis
		Rhombophyllum_rhomboideum
		Cerochlamys_pachyphylla
		Erepsia_inclaudens
		Erepsia_heteropetala
		Fenestraria_rhopalophylla
		Cephalophyllum_ebracteatum
		Hallianthus_planus
		Khadia_borealis
		Octopoma_subglobosum
		Hammeria_gracilis
		Hartmanthus_pergamentaceus
		Wooleya_farinosa
		Eberlanzia_dichotoma
		Amphibolia_laevis
		Cylindrophyllum_comptonii
		Machairophyllum_albidum
		Psammophora_modesta
		Leipoldtia_frutescens
		Eberlanzia_gravida
		Mitrophyllum_clivorum
		Cephalophyllum_pillansii
		Antimima_pumila
		Prepodesma_orpenii
		Ruschia_strubeniae
		Ruschia_multiflora
		Ruschia_maxima
		Lithops_julii
		Ruschianthus_falcatus
		Lapidaria_margaretae
		Schwantesia_herrei
		Drosanthemum_pulverulentum
		Ruschia_sandbergensis
		Jordaaniella_spongiosa
		Braunsia_geminata
		Ruschia_robusta
		Ruschia_cradockensis
		Antimima_solida
		Octopoma_octojuge
		Cephalophyllum_subulatoides
		Zeuktophyllum_suppositum
		Didymaotus_lapidiformis
		Titanopsis_calcarea
		Antimima_elevata
		Ruschia_schollii
		Carpobrotus_edulis
		Ruschia_tumidula
		Stoeberia_utilis
		Lampranthus_schlechteri
		Lampranthus_filicaulis
		Trichodiadema_densum
		Mestoklema_arboriforme
		Delosperma_alpinum
		Delosperma_cooperi
		Trichodiadema_barbatum
		Delosperma_tradescantioides
		Dicrocaulon_brevifolium
		Jacobsenia_vaginata
		Meyerophytum_meyeri
		Drosanthemum_diversifolium
		Drosanthemum_zygophylloides
		Drosanthemum_schoenlandianum
		Drosanthemum_gracillimum
		Drosanthemum_inornatum
		Drosanthemum_deciduum
		Drosanthemum_quadratum
		Drosanthemum_asperulum
		Drosanthemum_longipes
		Tetragonia_tetragonioides
		Tetragonia_fruticosa
		Plinthus_cryptocarpus
		Acrosanthes_teretifolia
		Galenia_africana
		Galenia_pubescens
		Trianthema_portulacastrum
		Zaleya_pentandra
		Gisekia_africana
		Gisekia_pharnacioides
		Bougainvillea_glabra
		Phaeoptilum_spinosum
		Mirabilis_jalapa
		Boerhavia_diffusa
		Pisonia_aculeata
		Rivina_humilis
		Phytolacca_dioica
		Phytolacca_americana
		Limeum_dinteri
		Limeum_africanum
		Limeum_aethiopicum
		Limeum_subnudum
		Opuntia_elata
		Opuntia_monacantha
		Opuntia_stricta
		Opuntia_microdasys
		Opuntia_humifusa
		Cylindropuntia_imbricata
		Opuntia_engelmannii
		Rhipsalis_baccifera
		Hylocereus_undatus
		Harrisia_martinii
		Anacampseros_arachnoides
		Anacampseros_marlothii
		Anacampseros_filamentosa
		Anacampseros_subnuda
		Anacampseros_karasmontana
		Anacampseros_retusa
		Anacampseros_telephiastrum
		Talinum_portulacifolium
		Talinum_caffrum
		Talinum_paniculatum
		Portulaca_oleracea
		Portulaca_pilosa
		Portulaca_grandiflora
		Portulacaria_afra
		Anredera_cordifolia
		Anredera_baselloides
		Frankenia_pulverulenta
		Tamarix_usneoides
		Tamarix_chinensis
		Drosera_regia
		Drosera_trinervia
		Drosera_collinsiae
		Drosera_pauciflora
		Drosera_alba
		Drosera_hilaris
		Drosera_burkeana
		Drosera_cuneifolia
		Drosera_cistiflora
		Drosera_aliciae
		Drosera_capensis
		Drosera_natalensis
		Persicaria_hydropiper
		Persicaria_lapathifolia
		Persicaria_decipiens
		Persicaria_amphibia
		Persicaria_meisneriana
		Persicaria_nepalensis
		Persicaria_capitata
		Fagopyrum_esculentum
		Rumex_crispus
		Rumex_pulcher
		Rumex_conglomeratus
		Rumex_obtusifolius
		Rumex_acetosella
		Fallopia_convolvulus
		Polygonum_undulatum
		Polygonum_plebeium
		Polygonum_aviculare
		Antigonon_leptopus
		Dyerophytum_africanum
		Plumbago_zeylanica
		Plumbago_auriculata
		Limonium_scabrum
		Limonium_sinuatum
		Curtisia_dentata
		Grubbia_rosmarinifolia
		Grubbia_tomentosa
		Hydrostachys_polymorpha
		Kissenia_capensis
		Hydrangea_macrophylla
		Impatiens_walleriana
		Erica_caffra
		Erica_discolor
		Erica_natalitia
		Erica_triflora
		Erica_anguliger
		Roridula_dentata
		Roridula_gorgonias
		Barringtonia_racemosa
		Diospyros_mespiliformis
		Diospyros_kaki
		Diospyros_inhacaensis
		Diospyros_rotundifolia
		Diospyros_natalensis
		Euclea_crispa
		Euclea_natalensis
		Euclea_undulata
		Euclea_divinorum
		Euclea_coriacea
		Euclea_pseudebenus
		Euclea_racemosa
		Diospyros_loureiriana
		Maesa_lanceolata
		Ardisia_crenata
		Myrsine_africana
		Rapanea_melanophloeos
		Anagallis_arvensis
		Samolus_valerandi
		Englerophytum_natalense
		Chrysophyllum_viridifolium
		Manilkara_discolor
		Vitellariopsis_dispar
		Mimusops_caffra
		Mimusops_obovata
		Mimusops_zeyheri
		Mimusops_obtusifolia
		Inhambanella_henriquesii
		Manilkara_concolor
		Manilkara_nicholsonii
		Manilkara_mochisia
		Englerophytum_magalismontanum
		Sideroxylon_inerme
		Cyphia_elata
		Cyphia_bulbosa
		Cyphia_rogersii
		Siphocodon_debilis
[truncated: 5,722 more rows]
[truncated: 1 more columns]
